# Supplementary material for: TLN1 interacts with NGFR and suppresses the development of castration-resistant prostate cancer by upregulating NGFR
Source: Front Immunol. 2026 Apr 23;17:1802129. doi: 10.3389/fimmu.2026.1802129 (PMC13149361; doi:10.3389/fimmu.2026.1802129)
Supplement: Supplementary file 3 [file Table2.xlsx]

## Sheet: NGFR - TLN1 1
Supplementary table3: The binding site information between TLN1 and NGFR.
NGFR interface residue(s):		Hydrogen Bonds(Å)			TLN1 interface residue(s):		Hydrogen Bonds(Å)			NGFR - TLN1- interface residue pair(s):			Hydrogen Bonds(Å)
ALA 16A 3.684					MET 1A 3.566					16A	-	1980A	3.684
TYR 17A 2.144					PHE 407A 3.916					17A	-	1974A	4.549
GLU 63A 3.015					GLU 410A 3.009					17A	-	1976A	2.144
ALA 64A 3.573					GLU 413A 2.492					17A	-	1977A	3.509
ASN 65A 3.695					ALA 1945A 4.370					17A	-	1979A	4.001
HIS 66A 3.103					VAL 1948A 4.596					17A	-	1980A	2.883
VAL 67A 3.527					SER 1949A 1.701					63A	-	1969A	3.015
ASP 68A 4.758					GLY 1950A 4.712					63A	-	1972A	4.626
ARG 104A 3.566					ILE 1951A 4.765					64A	-	1972A	3.573
LEU 172A 4.360					ILE 1952A 4.495					65A	-	1972A	4.495
ALA 174A 3.865					ALA 1953A 3.150					65A	-	1974A	3.695
TYR 175A 1.813					ASP 1954A 2.730					66A	-	1974A	4.987
ILE 176A 3.057					LEU 1955A 2.787					66A	-	1977A	3.103
ALA 177A 3.009					ASP 1956A 3.126					67A	-	1974A	3.527
PHE 178A 3.357					THR 1957A 3.057					67A	-	1976A	4.389
LYS 179A 3.407					ILE 1959A 1.058					68A	-	1974A	4.758
ARG 180A 2.730					MET 1960A 1.813					104A	-	1A	3.566
TRP 181A 3.664					PHE 1961A 3.593					172A	-	1960A	4.36
SER 183A 4.066					ALA 1962A 3.149					172A	-	1961A	4.755
CYS 184A 4.851					THR 1963A 2.329					174A	-	410A	3.865
LYS 185A 2.492					LEU 1967A 4.343					175A	-	1960A	1.813
ASN 187A 1.701					ARG 1969A 3.015					176A	-	1957A	3.057
LYS 255A 4.252					THR 1972A 3.573					176A	-	1960A	3.772
ASN 258A 1.058					THR 1974A 3.527					176A	-	1961A	3.593
GLY 259A 3.216					PHE 1975A 3.128					177A	-	410A	3.009
GLY 262A 3.149					ALA 1976A 2.144					178A	-	407A	3.916
ASP 263A 4.868					ASP 1977A 3.103					178A	-	410A	3.357
ARG 266A 4.430					ARG 1979A 4.001					179A	-	1956A	3.407
THR 283A 2.329					GLU 1980A 2.883					179A	-	1957A	4.693
ALA 286A 3.689					ILE 1982A 3.041					179A	-	1960A	4.256
CYS 287A 3.126					LEU 1983A 2.962					180A	-	1950A	4.712
PRO 288A 3.468					ALA 1986A 3.492					180A	-	1953A	3.15
VAL 289A 4.665					LYS 1987A 2.615					180A	-	1954A	2.73
GLN 315A 4.405					LEU 1989A 4.631					180A	-	1957A	3.812
ARG 316A 3.128					VAL 1990A 3.083					181A	-	413A	3.664
ALA 317A 4.458					THR 1993A 2.604					183A	-	1953A	4.197
ASP 318A 3.041					LYS 1994A 4.214					183A	-	1956A	4.066
LEU 319A 4.883					VAL 1997A 4.481					184A	-	1949A	4.851
GLU 321A 2.615					GLN 1998A 4.332					185A	-	413A	2.492
SER 322A 3.492										187A	-	1945A	4.37
SER 325A 3.083										187A	-	1949A	1.701
GLU 326A 2.604										255A	-	1948A	4.596
ALA 329A 3.857										255A	-	1951A	4.765
PRO 332A 4.332										255A	-	1955A	4.252
										255A	-	1989A	4.945
										258A	-	1952A	4.495
										258A	-	1955A	2.787
										258A	-	1956A	3.598
										258A	-	1959A	1.058
										259A	-	1955A	3.216
										262A	-	1962A	3.149
										262A	-	1967A	4.343
										263A	-	1962A	4.868
										266A	-	1963A	4.43
										283A	-	1963A	2.329
										286A	-	1956A	3.689
										287A	-	1956A	3.126
										288A	-	1959A	3.468
										288A	-	1963A	4.518
										289A	-	1959A	4.665
										315A	-	1975A	4.405
										316A	-	1975A	3.128
										316A	-	1982A	4.179
										317A	-	1983A	4.458
										318A	-	1979A	4.575
										318A	-	1982A	3.041
										318A	-	1983A	3.285
										318A	-	1986A	4.608
										319A	-	1982A	4.883
										321A	-	1983A	2.962
										321A	-	1987A	2.615
										322A	-	1986A	3.492
										322A	-	1990A	3.852
										325A	-	1990A	3.083
										326A	-	1989A	4.631
										326A	-	1990A	3.372
										326A	-	1993A	2.604
										329A	-	1990A	3.857
										329A	-	1993A	4.477
										329A	-	1994A	4.214
										332A	-	1997A	4.481
										332A	-	1998A	4.332

## Sheet: NGFR - TLN1
NGFR interface residue(s):	Binding Free Energy（kcal/mol）		TLN1 interface residue(s):	Binding Free Energy（kcal/mol）
R-A-ARG-180	-6.14		L-B-ARG-1969	-7.63
R-A-TYR-17	-5.52		L-B-THR-1993	-5.4
R-A-LYS-185	-4.4		L-B-ILE-1959	-4.27
R-A-PHE-178	-3.91		L-B-THR-1972	-4
R-A-TRP-181	-3.63		L-B-THR-1957	-3.47
R-A-ASN-258	-2.96		L-B-VAL-1990	-3.15
R-A-ILE-176	-2.87		L-B-LEU-1955	-3.02
R-A-ARG-316	-2.67		L-B-PHE-1975	-3
R-A-ALA-16	-2.33		L-B-MET-1960	-2.72
R-A-PRO-332	-2.26		L-B-ASP-1954	-2.47
R-A-GLU-63	-2.21		L-B-LEU-1983	-2.29
R-A-ASN-65	-1.98		L-B-LYS-1994	-2.24
R-A-ALA-64	-1.97		L-B-LEU-1989	-2.23
R-A-ALA-329	-1.78		L-B-ILE-1982	-2.18
R-A-CYS-184	-1.67		L-B-SER-1949	-2.07
R-A-LYS-188	-1.53		L-B-ILE-1952	-2.02
R-A-ARG-290	-1.52		L-B-ALA-1953	-1.93
R-A-ARG-194	-1.5		L-B-VAL-1997	-1.88
R-A-ARG-250	-1.33		L-B-GLU-413	-1.49
R-A-TYR-175	-1.21		L-B-LYS-1987	-1.38
R-A-ARG-266	-1.16		L-B-ARG-1979	-1.29
R-A-PRO-288	-1.13		L-B-LEU-409	-1.11
R-A-ASN-187	-1.1		L-B-ALA-1976	-1.1
R-A-VAL-67	-1.06		L-B-ALA-1962	-1.07
R-A-GLY-262	-1.04		L-B-GLY-408	-1.01
R-A-ALA-174	-1.02		L-B-MET-1	-0.95
R-A-ALA-177	-1.02		L-B-PHE-1961	-0.92
R-A-LYS-236	-1.01		L-B-ALA-1986	-0.9
R-A-ARG-27	-0.99		L-B-GLN-1998	-0.89
R-A-LYS-255	-0.96		L-B-LYS-66	-0.69
R-A-LEU-172	-0.94		L-B-THR-1974	-0.69
R-A-GLN-233	-0.92		L-B-ASP-1956	-0.59
R-A-ARG-84	-0.91		L-B-ARG-356	-0.58
R-A-ARG-313	-0.91		L-B-LYS-1984	-0.56
R-A-LYS-47	-0.88		L-B-ARG-74	-0.55
R-A-ARG-312	-0.88		L-B-LEU-1967	-0.54
R-A-ARG-32	-0.83		L-B-VAL-1948	-0.53
R-A-ARG-88	-0.83		L-B-LYS-84	-0.5
R-A-LYS-249	-0.83		L-B-ARG-30	-0.49
R-A-ARG-81	-0.82		L-B-LYS-106	-0.49
R-A-ARG-151	-0.82		L-B-ARG-176	-0.49
R-A-ARG-100	-0.81		L-B-ARG-35	-0.46
R-A-ARG-14	-0.79		L-B-LYS-58	-0.45
R-A-VAL-149	-0.79		L-B-LYS-399	-0.45
R-A-THR-283	-0.75		L-B-ARG-852	-0.45
R-A-TRP-265	-0.73		L-B-LYS-7	-0.44
R-A-SER-322	-0.68		L-B-ARG-179	-0.44
R-A-GLY-259	-0.65		L-B-LYS-194	-0.44
R-A-ASP-318	-0.63		L-B-ARG-1936	-0.44
R-A-ARG-104	-0.62		L-B-LYS-318	-0.43
R-A-SER-183	-0.62		L-B-THR-1963	-0.43
R-A-THR-330	-0.6		L-B-LYS-57	-0.42
R-A-VAL-289	-0.51		L-B-LYS-355	-0.42
R-A-LEU-256	-0.49		L-B-ARG-33	-0.41
R-A-CYS-287	-0.43		L-B-ARG-82	-0.41
R-A-HIE-66	-0.37		L-B-LYS-316	-0.41
R-A-LEU-319	-0.32		L-B-LYS-362	-0.41
R-A-ALA-261	-0.24		L-B-ARG-854	-0.41
R-A-ALA-317	-0.18		L-B-ARG-86	-0.4
R-A-ALA-286	-0.16		L-B-ARG-118	-0.4
R-A-SER-325	-0.12		L-B-ARG-337	-0.4
R-A-VAL-173	-0.11		L-B-LYS-15	-0.39
R-A-LEU-323	-0.11		L-B-LYS-83	-0.39
R-A-PRO-4	-0.03		L-B-ARG-131	-0.39
R-A-LEU-268	-0.03		L-B-ARG-790	-0.39
R-A-LEU-292	-0.03		L-B-LYS-838	-0.39
R-A-LEU-293	-0.03		L-B-LYS-160	-0.38
R-A-LEU-311	-0.03		L-B-ARG-193	-0.38
R-A-GLY-18	-0.02		L-B-ARG-326	-0.38
R-A-ALA-30	-0.02		L-B-ILE-1951	-0.38
R-A-VAL-33	-0.02		L-B-LYS-314	-0.37
R-A-LEU-71	-0.02		L-B-LYS-402	-0.37
R-A-PRO-246	-0.02		L-B-ARG-787	-0.37
R-A-PRO-247	-0.02		L-B-ARG-192	-0.36
R-A-ALA-269	-0.02		L-B-LYS-332	-0.36
R-A-LEU-308	-0.02		L-B-LYS-400	-0.36
R-A-SER-2	-0.01		L-B-LYS-832	-0.36
R-A-ALA-36	-0.01		L-B-LYS-138	-0.35
R-A-GLY-37	-0.01		L-B-LEU-143	-0.35
R-A-LEU-40	-0.01		L-B-LYS-304	-0.35
R-A-CYS-76	-0.01		L-B-LYS-320	-0.35
R-A-LEU-83	-0.01		L-B-ARG-861	-0.35
R-A-ALA-90	-0.01		L-B-LYS-1880	-0.35
R-A-LEU-235	-0.01		L-B-LYS-98	-0.34
R-A-LEU-272	-0.01		L-B-LYS-322	-0.34
R-A-GLY-273	-0.01		L-B-LYS-343	-0.34
R-A-ALA-291	-0.01		L-B-ARG-1822	-0.34
R-A-TRP-296	-0.01		L-B-ARG-1858	-0.34
R-A-LEU-304	-0.01		L-B-LYS-1864	-0.34
R-A-ALA-309	-0.01		L-B-ARG-1882	-0.34
R-A-ALA-8	0		L-B-LYS-89	-0.33
R-A-ALA-11	0		L-B-ARG-91	-0.33
R-A-CYS-15	0		L-B-LYS-145	-0.33
R-A-GLN-21	0		L-B-LYS-154	-0.33
R-A-THR-24	0		L-B-LYS-155	-0.33
R-A-THR-25	0		L-B-ARG-301	-0.33
R-A-CYS-31	0		L-B-ARG-144	-0.32
R-A-VAL-51	0		L-B-LYS-147	-0.32
R-A-CYS-52	0		L-B-ARG-151	-0.32
R-A-CYS-55	0		L-B-LYS-158	-0.32
R-A-GLY-58	0		L-B-LYS-162	-0.32
R-A-THR-59	0		L-B-LYS-232	-0.32
R-A-CYS-70	0		L-B-LYS-266	-0.32
R-A-CYS-73	0		L-B-LYS-341	-0.32
R-A-THR-74	0		L-B-LYS-804	-0.32
R-A-GLN-82	0		L-B-LYS-824	-0.32
R-A-CYS-86	0		L-B-LYS-1923	-0.32
R-A-PRO-98	0		L-B-ARG-205	-0.31
R-A-TRP-101	0		L-B-ARG-218	-0.31
R-A-THR-150	0		L-B-LYS-1003	-0.31
R-A-GLY-237	0		L-B-LYS-1485	-0.31
R-A-GLY-239	0		L-B-ARG-1486	-0.31
R-A-GLY-240	0		L-B-LYS-1493	-0.31
R-A-VAL-253	0		L-B-LYS-137	-0.3
R-A-GLY-270	0		L-B-LYS-293	-0.3
R-A-GLN-275	0		L-B-LYS-298	-0.3
R-A-ALA-297	0		L-B-LYS-875	-0.3
R-A-ALA-306	0		L-B-ARG-1473	-0.3
R-A-LEU-307	0		L-B-ARG-1918	-0.3
R-A-ALA-3	0.01		L-B-ARG-1919	-0.3
R-A-VAL-6	0.01		L-B-ARG-295	-0.29
R-A-VAL-12	0.01		L-B-ARG-879	-0.29
R-A-TYR-20	0.01		L-B-ARG-998	-0.29
R-A-GLY-26	0.01		L-B-LYS-1504	-0.29
R-A-CYS-28	0.01		L-B-ARG-1684	-0.29
R-A-GLY-39	0.01		L-B-GLY-1950	-0.29
R-A-VAL-41	0.01		L-B-LYS-261	-0.28
R-A-CYS-44	0.01		L-B-LYS-270	-0.28
R-A-ASN-49	0.01		L-B-LYS-276	-0.28
R-A-PRO-56	0.01		L-B-LYS-425	-0.28
R-A-PRO-69	0.01		L-B-LYS-426	-0.28
R-A-VAL-75	0.01		L-B-ARG-760	-0.28
R-A-THR-79	0.01		L-B-LYS-818	-0.28
R-A-THR-87	0.01		L-B-LYS-873	-0.28
R-A-CYS-94	0.01		L-B-LYS-1837	-0.28
R-A-ILE-97	0.01		L-B-LYS-1896	-0.28
R-A-GLY-152	0.01		L-B-LYS-1911	-0.28
R-A-THR-153	0.01		L-B-LYS-749	-0.27
R-A-THR-154	0.01		L-B-ARG-817	-0.27
R-A-LEU-157	0.01		L-B-LYS-874	-0.27
R-A-ILE-158	0.01		L-B-LYS-968	-0.27
R-A-ALA-234	0.01		L-B-LYS-988	-0.27
R-A-SER-260	0.01		L-B-ARG-1085	-0.27
R-A-TYR-274	0.01		L-B-LYS-1133	-0.27
R-A-ALA-294	0.01		L-B-ARG-1147	-0.27
R-A-SER-295	0.01		L-B-ARG-1478	-0.27
R-A-GLN-299	0.01		L-B-LYS-1507	-0.27
R-A-SER-301	0.01		L-B-LYS-1693	-0.27
R-A-ALA-302	0.01		L-B-LYS-1910	-0.27
R-A-THR-303	0.01		L-B-LYS-272	-0.26
R-A-ALA-310	0.01		L-B-ARG-704	-0.26
R-A-CYS-5	0.02		L-B-ARG-728	-0.26
R-A-CYS-34	0.02		L-B-LYS-962	-0.26
R-A-SER-38	0.02		L-B-LYS-1134	-0.26
R-A-PHE-42	0.02		L-B-LYS-1729	-0.26
R-A-THR-50	0.02		L-B-LYS-1750	-0.26
R-A-TYR-60	0.02		L-B-LYS-252	-0.25
R-A-PRO-72	0.02		L-B-ARG-275	-0.25
R-A-ALA-92	0.02		L-B-LYS-282	-0.25
R-A-ILE-102	0.02		L-B-LYS-708	-0.25
R-A-SER-105	0.02		L-B-LYS-885	-0.25
R-A-ASN-156	0.02		L-B-ARG-1092	-0.25
R-A-PRO-159	0.02		L-B-LYS-1153	-0.25
R-A-VAL-160	0.02		L-B-LYS-1463	-0.25
R-A-TYR-161	0.02		L-B-LYS-254	-0.24
R-A-CYS-162	0.02		L-B-VAL-431	-0.24
R-A-ILE-164	0.02		L-B-LYS-648	-0.24
R-A-LEU-165	0.02		L-B-ARG-655	-0.24
R-A-VAL-169	0.02		L-B-ARG-934	-0.24
R-A-LEU-241	0.02		L-B-LYS-1059	-0.24
R-A-LEU-245	0.02		L-B-LYS-1364	-0.24
R-A-PRO-276	0.02		L-B-ARG-1432	-0.24
R-A-SER-43	0.03		L-B-ARG-1653	-0.24
R-A-GLN-48	0.03		L-B-LYS-1714	-0.24
R-A-TRP-89	0.03		L-B-LYS-1743	-0.24
R-A-GLY-99	0.03		L-B-LYS-496	-0.23
R-A-ALA-166	0.03		L-B-LYS-498	-0.23
R-A-VAL-168	0.03		L-B-ARG-597	-0.23
R-A-VAL-170	0.03		L-B-LYS-636	-0.23
R-A-TYR-242	0.03		L-B-LYS-920	-0.23
R-A-SER-244	0.03		L-B-LYS-1025	-0.23
R-A-ILE-279	0.03		L-B-LYS-1124	-0.23
R-A-THR-298	0.03		L-B-ARG-1161	-0.23
R-A-GLN-45	0.04		L-B-LYS-1295	-0.23
R-A-SER-61	0.04		L-B-LYS-1394	-0.23
R-A-THR-103	0.04		L-B-ARG-1518	-0.23
R-A-SER-163	0.04		L-B-ARG-1522	-0.23
R-A-LEU-257	0.04		L-B-ARG-1615	-0.23
R-A-CYS-13	0.05		L-B-ARG-1636	-0.23
R-A-TYR-19	0.05		L-B-LYS-503	-0.22
R-A-THR-106	0.05		L-B-ARG-552	-0.22
R-A-SER-243	0.05		L-B-LYS-650	-0.22
R-A-HIE-278	0.05		L-B-LYS-684	-0.22
R-A-PHE-282	0.05		L-B-LYS-906	-0.22
R-A-ILE-314	0.05		L-B-LYS-1031	-0.22
R-A-VAL-320	0.05		L-B-LYS-1049	-0.22
R-A-ALA-167	0.06		L-B-ARG-1099	-0.22
R-A-SER-327	0.06		L-B-ARG-1224	-0.22
R-A-GLY-171	0.07		L-B-LYS-1277	-0.22
R-A-SER-281	0.07		L-B-LYS-1283	-0.22
R-A-ALA-248	0.08		L-B-ARG-1303	-0.22
R-A-SER-193	0.1		L-B-ARG-1556	-0.22
R-A-CYS-324	0.1		L-B-LYS-1617	-0.22
R-A-GLY-190	0.11		L-B-PHE-407	-0.21
R-A-THR-264	0.11		L-B-LYS-492	-0.21
R-A-HIE-267	0.11		L-B-ARG-495	-0.21
R-A-MET-1	0.12		L-B-LYS-555	-0.21
R-A-GLN-315	0.13		L-B-ARG-587	-0.21
R-A-SER-331	0.13		L-B-ARG-1035	-0.21
R-A-ALA-191	0.14		L-B-ARG-1177	-0.21
R-A-HIE-284	0.14		L-B-LYS-1269	-0.21
R-A-ASN-182	0.21		L-B-LYS-1324	-0.21
R-A-GLN-189	0.22		L-B-ARG-1337	-0.21
R-A-LYS-179	0.23		L-B-LYS-1567	-0.21
R-A-GLN-186	0.24		L-B-LYS-1608	-0.21
R-A-ASN-192	0.34		L-B-GLN-442	-0.2
R-A-THR-328	0.34		L-B-ARG-445	-0.2
R-A-PRO-107	0.63		L-B-LYS-576	-0.2
R-A-GLU-326	0.72		L-B-LYS-1038	-0.2
R-A-ASP-78	0.76		L-B-LYS-1040	-0.2
R-A-ASP-57	0.77		L-B-ARG-1170	-0.2
R-A-GLU-85	0.81		L-B-LYS-1184	-0.2
R-A-GLU-53	0.82		L-B-ARG-1232	-0.2
R-A-GLU-54	0.83		L-B-ARG-1331	-0.2
R-A-GLU-77	0.86		L-B-LYS-1609	-0.2
R-A-GLU-23	0.87		L-B-ARG-569	-0.19
R-A-GLU-80	0.88		L-B-ARG-1185	-0.19
R-A-GLU-95	0.91		L-B-ARG-1236	-0.19
R-A-ASP-9	0.92		L-B-ARG-1261	-0.19
R-A-ASP-155	0.93		L-B-LYS-1378	-0.19
R-A-ASP-91	0.94		L-B-ARG-1581	-0.19
R-A-ASP-22	0.95		L-B-ARG-1601	-0.19
R-A-ASP-10	0.97		L-B-ARG-1204	-0.18
R-A-GLU-96	0.98		L-B-ARG-1588	-0.18
R-A-ASP-46	1		L-B-LYS-401	-0.14
R-A-GLU-93	1.01		L-B-THR-1958	-0.12
R-A-ASP-300	1.01		L-B-LYS-1825	-0.11
R-A-GLU-7	1.02		L-B-LYS-404	-0.08
R-A-GLU-29	1.02		L-B-VAL-1995	-0.08
R-A-GLU-271	1.02		L-B-ILE-1942	-0.05
R-A-ASP-305	1.08		L-B-VAL-1988	-0.05
R-A-GLU-277	1.09		L-B-LEU-1996	-0.03
R-A-ASP-238	1.11		L-B-ALA-1964	-0.02
R-A-ASP-263	1.12		L-B-ILE-8	-0.01
R-A-GLU-35	1.17		L-B-THR-16	-0.01
R-A-ASP-280	1.22		L-B-PRO-21	-0.01
R-A-ASP-62	1.32		L-B-VAL-25	-0.01
R-A-VAL-333	1.41		L-B-TYR-26	-0.01
R-A-ASP-68	1.51		L-B-ALA-28	-0.01
R-A-GLU-254	1.65		L-B-CYS-29	-0.01
R-A-GLU-285	2.02		L-B-ILE-31	-0.01
R-A-GLU-252	2.03		L-B-ILE-32	-0.01
R-A-GLU-321	2.04		L-B-GLY-48	-0.01
R-A-GLU-251	2.25		L-B-LEU-62	-0.01
R-A-PRO-195	2.4		L-B-MET-72	-0.01
			L-B-GLN-85	-0.01
			L-B-THR-107	-0.01
			L-B-VAL-108	-0.01
			L-B-THR-109	-0.01
			L-B-LEU-112	-0.01
			L-B-MET-113	-0.01
			L-B-ILE-115	-0.01
			L-B-CYS-116	-0.01
			L-B-ALA-117	-0.01
			L-B-GLN-161	-0.01
			L-B-THR-165	-0.01
			L-B-GLN-181	-0.01
			L-B-LEU-189	-0.01
			L-B-PHE-196	-0.01
			L-B-SER-198	-0.01
			L-B-VAL-313	-0.01
			L-B-GLN-347	-0.01
			L-B-TRP-349	-0.01
			L-B-PHE-364	-0.01
			L-B-GLN-379	-0.01
			L-B-ILE-394	-0.01
			L-B-LEU-398	-0.01
			L-B-ALA-782	-0.01
			L-B-GLN-788	-0.01
			L-B-HIE-843	-0.01
			L-B-GLN-849	-0.01
			L-B-GLN-850	-0.01
			L-B-ASN-1078	-0.01
			L-B-ASN-1778	-0.01
			L-B-VAL-1814	-0.01
			L-B-THR-1819	-0.01
			L-B-ALA-1826	-0.01
			L-B-ILE-1875	-0.01
			L-B-ALA-1945	-0.01
			L-B-VAL-2	0
			L-B-ALA-3	0
			L-B-LEU-4	0
			L-B-SER-5	0
			L-B-LEU-6	0
			L-B-SER-9	0
			L-B-ILE-10	0
			L-B-GLY-11	0
			L-B-ASN-12	0
			L-B-VAL-13	0
			L-B-VAL-14	0
			L-B-MET-17	0
			L-B-PHE-19	0
			L-B-MET-24	0
			L-B-ILE-36	0
			L-B-PRO-37	0
			L-B-ALA-39	0
			L-B-PRO-40	0
			L-B-ALA-41	0
			L-B-GLY-42	0
			L-B-PRO-43	0
			L-B-PRO-44	0
			L-B-SER-45	0
			L-B-PHE-47	0
			L-B-LEU-49	0
			L-B-PHE-50	0
			L-B-LEU-51	0
			L-B-PRO-56	0
			L-B-GLY-59	0
			L-B-ILE-60	0
			L-B-ALA-64	0
			L-B-ALA-67	0
			L-B-LEU-68	0
			L-B-TYR-71	0
			L-B-ASN-75	0
			L-B-GLY-76	0
			L-B-MET-79	0
			L-B-TYR-81	0
			L-B-LEU-88	0
			L-B-ILE-90	0
			L-B-MET-92	0
			L-B-LEU-93	0
			L-B-GLY-95	0
			L-B-THR-96	0
			L-B-VAL-97	0
			L-B-THR-99	0
			L-B-ILE-100	0
			L-B-MET-101	0
			L-B-VAL-102	0
			L-B-MET-111	0
			L-B-THR-114	0
			L-B-ILE-119	0
			L-B-GLY-120	0
			L-B-ILE-121	0
			L-B-ASN-123	0
			L-B-HIE-124	0
			L-B-TYR-127	0
			L-B-SER-128	0
			L-B-LEU-129	0
			L-B-VAL-130	0
			L-B-LEU-133	0
			L-B-MET-134	0
			L-B-ILE-141	0
			L-B-THR-148	0
			L-B-LEU-149	0
			L-B-LEU-150	0
			L-B-MET-156	0
			L-B-LEU-159	0
			L-B-LEU-163	0
			L-B-HIE-164	0
			L-B-LEU-169	0
			L-B-ASN-170	0
			L-B-TRP-171	0
			L-B-LEU-172	0
			L-B-HIE-174	0
			L-B-GLY-175	0
			L-B-THR-177	0
			L-B-LEU-178	0
			L-B-GLY-182	0
			L-B-VAL-183	0
			L-B-HIE-186	0
			L-B-THR-188	0
			L-B-LEU-190	0
			L-B-LEU-191	0
			L-B-PHE-195	0
			L-B-GLN-200	0
			L-B-ASN-201	0
			L-B-VAL-202	0
			L-B-SER-204	0
			L-B-PRO-207	0
			L-B-VAL-208	0
			L-B-GLN-209	0
			L-B-LEU-210	0
			L-B-ASN-211	0
			L-B-LEU-212	0
			L-B-LEU-213	0
			L-B-TYR-214	0
			L-B-VAL-215	0
			L-B-GLN-216	0
			L-B-ALA-217	0
			L-B-ILE-221	0
			L-B-LEU-222	0
			L-B-ASN-223	0
			L-B-GLY-224	0
			L-B-SER-225	0
			L-B-HIE-226	0
			L-B-PRO-227	0
			L-B-VAL-228	0
			L-B-SER-229	0
			L-B-PHE-230	0
			L-B-ALA-233	0
			L-B-CYS-234	0
			L-B-PHE-236	0
			L-B-ALA-237	0
			L-B-GLY-238	0
			L-B-PHE-239	0
			L-B-GLN-240	0
			L-B-CYS-241	0
			L-B-GLN-242	0
			L-B-ILE-243	0
			L-B-GLN-244	0
			L-B-PHE-245	0
			L-B-GLY-246	0
			L-B-PRO-247	0
			L-B-HIE-248	0
			L-B-ASN-249	0
			L-B-GLN-251	0
			L-B-HIE-253	0
			L-B-ALA-255	0
			L-B-GLY-256	0
			L-B-PHE-257	0
			L-B-LEU-258	0
			L-B-LEU-260	0
			L-B-PHE-263	0
			L-B-LEU-264	0
			L-B-PRO-265	0
			L-B-TYR-268	0
			L-B-VAL-269	0
			L-B-GLN-271	0
			L-B-GLY-273	0
			L-B-ILE-277	0
			L-B-PHE-278	0
			L-B-GLN-279	0
			L-B-ALA-280	0
			L-B-HIE-281	0
			L-B-ASN-283	0
			L-B-CYS-284	0
			L-B-GLY-285	0
			L-B-GLN-286	0
			L-B-MET-287	0
			L-B-SER-288	0
			L-B-ILE-290	0
			L-B-ALA-292	0
			L-B-VAL-294	0
			L-B-TYR-296	0
			L-B-VAL-297	0
			L-B-LEU-299	0
			L-B-ALA-300	0
			L-B-SER-302	0
			L-B-LEU-303	0
			L-B-THR-305	0
			L-B-TYR-306	0
			L-B-GLY-307	0
			L-B-VAL-308	0
			L-B-SER-309	0
			L-B-PHE-310	0
			L-B-PHE-311	0
			L-B-LEU-312	0
			L-B-MET-317	0
			L-B-GLY-319	0
			L-B-LEU-323	0
			L-B-VAL-324	0
			L-B-PRO-325	0
			L-B-LEU-327	0
			L-B-LEU-328	0
			L-B-GLY-329	0
			L-B-ILE-330	0
			L-B-CYS-334	0
			L-B-VAL-335	0
			L-B-MET-336	0
			L-B-VAL-338	0
			L-B-THR-342	0
			L-B-VAL-345	0
			L-B-ILE-346	0
			L-B-ALA-358	0
			L-B-SER-360	0
			L-B-PRO-361	0
			L-B-SER-363	0
			L-B-THR-365	0
			L-B-LEU-366	0
			L-B-GLY-374	0
			L-B-TYR-375	0
			L-B-TYR-376	0
			L-B-SER-377	0
			L-B-THR-381	0
			L-B-GLY-383	0
			L-B-GLN-385	0
			L-B-ILE-386	0
			L-B-ALA-387	0
			L-B-GLN-388	0
			L-B-LEU-389	0
			L-B-ILE-390	0
			L-B-ALA-391	0
			L-B-TYR-393	0
			L-B-ILE-396	0
			L-B-ILE-397	0
			L-B-LEU-418	0
			L-B-SER-421	0
			L-B-VAL-422	0
			L-B-SER-423	0
			L-B-PRO-424	0
			L-B-SER-427	0
			L-B-THR-428	0
			L-B-VAL-429	0
			L-B-HIE-433	0
			L-B-GLY-434	0
			L-B-SER-435	0
			L-B-VAL-436	0
			L-B-ALA-437	0
			L-B-LEU-438	0
			L-B-PRO-439	0
			L-B-ALA-440	0
			L-B-MET-443	0
			L-B-HIE-444	0
			L-B-GLY-446	0
			L-B-HIE-447	0
			L-B-MET-448	0
			L-B-PRO-449	0
			L-B-PRO-450	0
			L-B-LEU-451	0
			L-B-THR-452	0
			L-B-SER-453	0
			L-B-ALA-454	0
			L-B-GLN-455	0
			L-B-GLN-456	0
			L-B-ALA-457	0
			L-B-LEU-458	0
			L-B-THR-459	0
			L-B-GLY-460	0
			L-B-THR-461	0
			L-B-ILE-462	0
			L-B-ASN-463	0
			L-B-SER-464	0
			L-B-SER-465	0
			L-B-MET-466	0
			L-B-GLN-467	0
			L-B-ALA-468	0
			L-B-VAL-469	0
			L-B-GLN-470	0
			L-B-ALA-471	0
			L-B-ALA-472	0
			L-B-GLN-473	0
			L-B-ALA-474	0
			L-B-THR-475	0
			L-B-LEU-476	0
			L-B-PHE-479	0
			L-B-THR-481	0
			L-B-LEU-482	0
			L-B-PRO-483	0
			L-B-PRO-484	0
			L-B-LEU-485	0
			L-B-GLY-486	0
			L-B-GLN-487	0
			L-B-ALA-489	0
			L-B-ALA-490	0
			L-B-SER-491	0
			L-B-ALA-493	0
			L-B-TRP-494	0
			L-B-ASN-497	0
			L-B-MET-499	0
			L-B-SER-502	0
			L-B-HIE-504	0
			L-B-ILE-506	0
			L-B-HIE-507	0
			L-B-SER-508	0
			L-B-GLN-509	0
			L-B-VAL-510	0
			L-B-ALA-512	0
			L-B-ILE-513	0
			L-B-THR-514	0
			L-B-ALA-515	0
			L-B-GLY-516	0
			L-B-THR-517	0
			L-B-ALA-518	0
			L-B-SER-519	0
			L-B-VAL-520	0
			L-B-VAL-521	0
			L-B-ASN-522	0
			L-B-LEU-523	0
			L-B-THR-524	0
			L-B-ALA-525	0
			L-B-GLY-526	0
			L-B-PRO-528	0
			L-B-ALA-529	0
			L-B-THR-531	0
			L-B-TYR-533	0
			L-B-THR-534	0
			L-B-ALA-535	0
			L-B-VAL-536	0
			L-B-GLY-537	0
			L-B-CYS-538	0
			L-B-ALA-539	0
			L-B-VAL-540	0
			L-B-THR-541	0
			L-B-THR-542	0
			L-B-ILE-543	0
			L-B-SER-544	0
			L-B-SER-545	0
			L-B-ASN-546	0
			L-B-LEU-547	0
			L-B-THR-548	0
			L-B-MET-550	0
			L-B-SER-551	0
			L-B-GLY-553	0
			L-B-VAL-554	0
			L-B-LEU-556	0
			L-B-LEU-557	0
			L-B-ALA-558	0
			L-B-ALA-559	0
			L-B-LEU-560	0
			L-B-LEU-561	0
			L-B-GLY-565	0
			L-B-GLY-566	0
			L-B-SER-567	0
			L-B-GLY-568	0
			L-B-PRO-570	0
			L-B-LEU-571	0
			L-B-LEU-572	0
			L-B-GLN-573	0
			L-B-ALA-574	0
			L-B-ALA-575	0
			L-B-GLY-577	0
			L-B-LEU-578	0
			L-B-ALA-579	0
			L-B-GLY-580	0
			L-B-ALA-581	0
			L-B-VAL-582	0
			L-B-SER-583	0
			L-B-LEU-585	0
			L-B-LEU-586	0
			L-B-SER-588	0
			L-B-ALA-589	0
			L-B-GLN-590	0
			L-B-PRO-591	0
			L-B-ALA-592	0
			L-B-SER-593	0
			L-B-ALA-594	0
			L-B-PRO-596	0
			L-B-GLN-598	0
			L-B-ASN-599	0
			L-B-LEU-600	0
			L-B-LEU-601	0
			L-B-GLN-602	0
			L-B-ALA-603	0
			L-B-ALA-604	0
			L-B-GLY-605	0
			L-B-ASN-606	0
			L-B-VAL-607	0
			L-B-GLY-608	0
			L-B-GLN-609	0
			L-B-ALA-610	0
			L-B-SER-611	0
			L-B-GLY-612	0
			L-B-LEU-614	0
			L-B-LEU-615	0
			L-B-GLN-616	0
			L-B-GLN-617	0
			L-B-ILE-618	0
			L-B-GLY-619	0
			L-B-SER-621	0
			L-B-THR-623	0
			L-B-PRO-625	0
			L-B-HIE-626	0
			L-B-PHE-627	0
			L-B-GLN-628	0
			L-B-ALA-630	0
			L-B-LEU-631	0
			L-B-MET-632	0
			L-B-GLN-633	0
			L-B-LEU-634	0
			L-B-ALA-635	0
			L-B-ALA-637	0
			L-B-VAL-638	0
			L-B-ALA-639	0
			L-B-SER-640	0
			L-B-ALA-641	0
			L-B-ALA-642	0
			L-B-ALA-643	0
			L-B-ALA-644	0
			L-B-LEU-645	0
			L-B-VAL-646	0
			L-B-LEU-647	0
			L-B-ALA-649	0
			L-B-SER-651	0
			L-B-VAL-652	0
			L-B-ALA-653	0
			L-B-GLN-654	0
			L-B-THR-656	0
			L-B-SER-659	0
			L-B-GLY-660	0
			L-B-LEU-661	0
			L-B-GLN-662	0
			L-B-THR-663	0
			L-B-GLN-664	0
			L-B-VAL-665	0
			L-B-ILE-666	0
			L-B-ALA-667	0
			L-B-ALA-668	0
			L-B-ALA-669	0
			L-B-THR-670	0
			L-B-GLN-671	0
			L-B-CYS-672	0
			L-B-ALA-673	0
			L-B-LEU-674	0
			L-B-SER-675	0
			L-B-THR-676	0
			L-B-SER-677	0
			L-B-GLN-678	0
			L-B-LEU-679	0
			L-B-VAL-680	0
			L-B-ALA-681	0
			L-B-CYS-682	0
			L-B-THR-683	0
			L-B-VAL-685	0
			L-B-VAL-686	0
			L-B-ALA-687	0
			L-B-PRO-688	0
			L-B-THR-689	0
			L-B-ILE-690	0
			L-B-SER-691	0
			L-B-SER-692	0
			L-B-PRO-693	0
			L-B-VAL-694	0
			L-B-CYS-695	0
			L-B-GLN-696	0
			L-B-GLN-698	0
			L-B-LEU-699	0
			L-B-VAL-700	0
			L-B-ALA-702	0
			L-B-GLY-703	0
			L-B-LEU-705	0
			L-B-VAL-706	0
			L-B-ALA-707	0
			L-B-ALA-709	0
			L-B-VAL-710	0
			L-B-GLY-712	0
			L-B-CYS-713	0
			L-B-VAL-714	0
			L-B-SER-715	0
			L-B-ALA-716	0
			L-B-SER-717	0
			L-B-GLN-718	0
			L-B-ALA-719	0
			L-B-ALA-720	0
			L-B-THR-721	0
			L-B-GLY-724	0
			L-B-GLN-725	0
			L-B-LEU-726	0
			L-B-LEU-727	0
			L-B-GLY-729	0
			L-B-VAL-730	0
			L-B-GLY-731	0
			L-B-ALA-732	0
			L-B-ALA-733	0
			L-B-ALA-734	0
			L-B-THR-735	0
			L-B-ALA-736	0
			L-B-VAL-737	0
			L-B-THR-738	0
			L-B-GLN-739	0
			L-B-ALA-740	0
			L-B-LEU-741	0
			L-B-ASN-742	0
			L-B-LEU-744	0
			L-B-LEU-745	0
			L-B-GLN-746	0
			L-B-HIE-747	0
			L-B-VAL-748	0
			L-B-ALA-750	0
			L-B-HIE-751	0
			L-B-ALA-752	0
			L-B-THR-753	0
			L-B-GLY-754	0
			L-B-ALA-755	0
			L-B-GLY-756	0
			L-B-PRO-757	0
			L-B-ALA-758	0
			L-B-GLY-759	0
			L-B-TYR-761	0
			L-B-GLN-763	0
			L-B-ALA-764	0
			L-B-THR-765	0
			L-B-THR-767	0
			L-B-ILE-768	0
			L-B-LEU-769	0
			L-B-THR-770	0
			L-B-VAL-771	0
			L-B-THR-772	0
			L-B-ASN-774	0
			L-B-ILE-775	0
			L-B-PHE-776	0
			L-B-SER-777	0
			L-B-SER-778	0
			L-B-MET-779	0
			L-B-GLY-780	0
			L-B-GLY-783	0
			L-B-MET-785	0
			L-B-VAL-786	0
			L-B-ALA-789	0
			L-B-ILE-791	0
			L-B-LEU-792	0
			L-B-ALA-793	0
			L-B-GLN-794	0
			L-B-ALA-795	0
			L-B-THR-796	0
			L-B-SER-797	0
			L-B-LEU-799	0
			L-B-VAL-800	0
			L-B-ASN-801	0
			L-B-ALA-802	0
			L-B-ILE-803	0
			L-B-ALA-805	0
			L-B-ALA-807	0
			L-B-GLY-809	0
			L-B-SER-811	0
			L-B-LEU-813	0
			L-B-ASN-815	0
			L-B-SER-816	0
			L-B-LEU-819	0
			L-B-LEU-820	0
			L-B-SER-821	0
			L-B-ALA-822	0
			L-B-ALA-823	0
			L-B-ILE-825	0
			L-B-LEU-826	0
			L-B-ALA-827	0
			L-B-ALA-829	0
			L-B-THR-830	0
			L-B-ALA-831	0
			L-B-MET-833	0
			L-B-VAL-834	0
			L-B-ALA-836	0
			L-B-GLY-839	0
			L-B-ALA-840	0
			L-B-ALA-841	0
			L-B-ALA-842	0
			L-B-PRO-844	0
			L-B-SER-846	0
			L-B-GLN-851	0
			L-B-LEU-853	0
			L-B-ALA-856	0
			L-B-ALA-857	0
			L-B-GLY-859	0
			L-B-LEU-860	0
			L-B-MET-862	0
			L-B-ALA-863	0
			L-B-THR-864	0
			L-B-ASN-865	0
			L-B-ALA-866	0
			L-B-ALA-867	0
			L-B-ALA-868	0
			L-B-GLN-869	0
			L-B-ASN-870	0
			L-B-ALA-871	0
			L-B-ILE-872	0
			L-B-LEU-876	0
			L-B-VAL-877	0
			L-B-GLN-878	0
			L-B-LEU-880	0
			L-B-HIE-882	0
			L-B-ALA-883	0
			L-B-ALA-884	0
			L-B-GLN-886	0
			L-B-ALA-887	0
			L-B-ALA-888	0
			L-B-ALA-889	0
			L-B-SER-890	0
			L-B-ALA-891	0
			L-B-THR-892	0
			L-B-GLN-893	0
			L-B-THR-894	0
			L-B-ILE-895	0
			L-B-ALA-896	0
			L-B-ALA-897	0
			L-B-ALA-898	0
			L-B-GLN-899	0
			L-B-HIE-900	0
			L-B-ALA-901	0
			L-B-ALA-902	0
			L-B-SER-903	0
			L-B-THR-904	0
			L-B-PRO-905	0
			L-B-ALA-907	0
			L-B-SER-908	0
			L-B-ALA-909	0
			L-B-GLY-910	0
			L-B-PRO-911	0
			L-B-GLN-912	0
			L-B-PRO-913	0
			L-B-LEU-914	0
			L-B-LEU-915	0
			L-B-VAL-916	0
			L-B-GLN-917	0
			L-B-SER-918	0
			L-B-CYS-919	0
			L-B-ALA-921	0
			L-B-VAL-922	0
			L-B-ALA-923	0
			L-B-GLN-925	0
			L-B-ILE-926	0
			L-B-PRO-927	0
			L-B-LEU-928	0
			L-B-LEU-929	0
			L-B-VAL-930	0
			L-B-GLN-931	0
			L-B-GLY-932	0
			L-B-VAL-933	0
			L-B-GLY-935	0
			L-B-SER-936	0
			L-B-GLN-937	0
			L-B-ALA-938	0
			L-B-GLN-939	0
			L-B-PRO-940	0
			L-B-SER-942	0
			L-B-PRO-943	0
			L-B-SER-944	0
			L-B-ALA-945	0
			L-B-GLN-946	0
			L-B-LEU-947	0
			L-B-ALA-948	0
			L-B-LEU-949	0
			L-B-ILE-950	0
			L-B-ALA-951	0
			L-B-ALA-952	0
			L-B-SER-953	0
			L-B-GLN-954	0
			L-B-SER-955	0
			L-B-PHE-956	0
			L-B-LEU-957	0
			L-B-GLN-958	0
			L-B-PRO-959	0
			L-B-GLY-960	0
			L-B-GLY-961	0
			L-B-MET-963	0
			L-B-VAL-964	0
			L-B-ALA-965	0
			L-B-ALA-966	0
			L-B-ALA-967	0
			L-B-ALA-969	0
			L-B-SER-970	0
			L-B-VAL-971	0
			L-B-PRO-972	0
			L-B-THR-973	0
			L-B-ILE-974	0
			L-B-GLN-975	0
			L-B-GLN-977	0
			L-B-ALA-978	0
			L-B-SER-979	0
			L-B-ALA-980	0
			L-B-MET-981	0
			L-B-GLN-982	0
			L-B-LEU-983	0
			L-B-SER-984	0
			L-B-GLN-985	0
			L-B-CYS-986	0
			L-B-ALA-987	0
			L-B-ASN-989	0
			L-B-LEU-990	0
			L-B-GLY-991	0
			L-B-THR-992	0
			L-B-ALA-993	0
			L-B-LEU-994	0
			L-B-ALA-995	0
			L-B-LEU-997	0
			L-B-THR-999	0
			L-B-ALA-1000	0
			L-B-ALA-1001	0
			L-B-GLN-1002	0
			L-B-ALA-1004	0
			L-B-GLN-1005	0
			L-B-ALA-1007	0
			L-B-CYS-1008	0
			L-B-GLY-1009	0
			L-B-PRO-1010	0
			L-B-LEU-1011	0
			L-B-MET-1013	0
			L-B-SER-1015	0
			L-B-ALA-1016	0
			L-B-LEU-1017	0
			L-B-SER-1018	0
			L-B-VAL-1019	0
			L-B-VAL-1020	0
			L-B-GLN-1021	0
			L-B-ASN-1022	0
			L-B-LEU-1023	0
			L-B-LEU-1027	0
			L-B-GLN-1028	0
			L-B-VAL-1030	0
			L-B-ALA-1032	0
			L-B-ALA-1033	0
			L-B-ALA-1034	0
			L-B-GLY-1037	0
			L-B-LEU-1039	0
			L-B-PRO-1041	0
			L-B-LEU-1042	0
			L-B-PRO-1043	0
			L-B-GLY-1044	0
			L-B-THR-1046	0
			L-B-MET-1047	0
			L-B-CYS-1050	0
			L-B-THR-1051	0
			L-B-GLN-1052	0
			L-B-LEU-1054	0
			L-B-GLY-1055	0
			L-B-ASN-1056	0
			L-B-SER-1057	0
			L-B-THR-1058	0
			L-B-ALA-1060	0
			L-B-VAL-1061	0
			L-B-SER-1062	0
			L-B-SER-1063	0
			L-B-ALA-1064	0
			L-B-ILE-1065	0
			L-B-ALA-1066	0
			L-B-GLN-1067	0
			L-B-LEU-1068	0
			L-B-LEU-1069	0
			L-B-GLY-1070	0
			L-B-VAL-1072	0
			L-B-ALA-1073	0
			L-B-GLN-1074	0
			L-B-GLY-1075	0
			L-B-ASN-1076	0
			L-B-TYR-1079	0
			L-B-ALA-1080	0
			L-B-GLY-1081	0
			L-B-ILE-1082	0
			L-B-ALA-1083	0
			L-B-ALA-1084	0
			L-B-VAL-1087	0
			L-B-ALA-1088	0
			L-B-GLY-1089	0
			L-B-GLY-1090	0
			L-B-LEU-1091	0
			L-B-SER-1093	0
			L-B-LEU-1094	0
			L-B-ALA-1095	0
			L-B-GLN-1096	0
			L-B-ALA-1097	0
			L-B-ALA-1098	0
			L-B-GLY-1100	0
			L-B-VAL-1101	0
			L-B-ALA-1102	0
			L-B-ALA-1103	0
			L-B-LEU-1104	0
			L-B-THR-1105	0
			L-B-SER-1106	0
			L-B-PRO-1108	0
			L-B-ALA-1109	0
			L-B-VAL-1110	0
			L-B-GLN-1111	0
			L-B-ALA-1112	0
			L-B-ILE-1113	0
			L-B-VAL-1114	0
			L-B-LEU-1115	0
			L-B-THR-1117	0
			L-B-ALA-1118	0
			L-B-SER-1119	0
			L-B-VAL-1121	0
			L-B-LEU-1122	0
			L-B-ALA-1125	0
			L-B-SER-1126	0
			L-B-SER-1127	0
			L-B-LEU-1128	0
			L-B-ILE-1129	0
			L-B-ALA-1132	0
			L-B-ALA-1135	0
			L-B-ALA-1136	0
			L-B-GLY-1137	0
			L-B-HIE-1138	0
			L-B-PRO-1139	0
			L-B-GLY-1140	0
			L-B-PRO-1142	0
			L-B-SER-1144	0
			L-B-GLN-1145	0
			L-B-GLN-1146	0
			L-B-LEU-1148	0
			L-B-ALA-1149	0
			L-B-GLN-1150	0
			L-B-VAL-1151	0
			L-B-ALA-1152	0
			L-B-ALA-1154	0
			L-B-VAL-1155	0
			L-B-THR-1156	0
			L-B-GLN-1157	0
			L-B-ALA-1158	0
			L-B-LEU-1159	0
			L-B-ASN-1160	0
			L-B-CYS-1162	0
			L-B-VAL-1163	0
			L-B-SER-1164	0
			L-B-CYS-1165	0
			L-B-LEU-1166	0
			L-B-PRO-1167	0
			L-B-GLY-1168	0
			L-B-GLN-1169	0
			L-B-VAL-1172	0
			L-B-ASN-1174	0
			L-B-ALA-1175	0
			L-B-LEU-1176	0
			L-B-ALA-1178	0
			L-B-VAL-1179	0
			L-B-GLY-1180	0
			L-B-ALA-1182	0
			L-B-SER-1183	0
			L-B-LEU-1186	0
			L-B-LEU-1187	0
			L-B-SER-1188	0
			L-B-SER-1190	0
			L-B-LEU-1191	0
			L-B-PRO-1192	0
			L-B-PRO-1193	0
			L-B-SER-1194	0
			L-B-THR-1195	0
			L-B-GLY-1196	0
			L-B-THR-1197	0
			L-B-PHE-1198	0
			L-B-GLN-1199	0
			L-B-ALA-1201	0
			L-B-GLN-1202	0
			L-B-SER-1203	0
			L-B-LEU-1205	0
			L-B-ASN-1206	0
			L-B-ALA-1208	0
			L-B-ALA-1209	0
			L-B-ALA-1210	0
			L-B-GLY-1211	0
			L-B-LEU-1212	0
			L-B-ASN-1213	0
			L-B-GLN-1214	0
			L-B-ALA-1215	0
			L-B-ALA-1216	0
			L-B-THR-1217	0
			L-B-LEU-1219	0
			L-B-VAL-1220	0
			L-B-GLN-1221	0
			L-B-ALA-1222	0
			L-B-SER-1223	0
			L-B-GLY-1225	0
			L-B-THR-1226	0
			L-B-PRO-1227	0
			L-B-GLN-1228	0
			L-B-LEU-1230	0
			L-B-ALA-1231	0
			L-B-ALA-1233	0
			L-B-SER-1234	0
			L-B-GLY-1235	0
			L-B-PHE-1237	0
			L-B-GLY-1238	0
			L-B-GLN-1239	0
			L-B-PHE-1241	0
			L-B-SER-1242	0
			L-B-THR-1243	0
			L-B-PHE-1244	0
			L-B-LEU-1245	0
			L-B-ALA-1247	0
			L-B-GLY-1248	0
			L-B-VAL-1249	0
			L-B-MET-1251	0
			L-B-ALA-1252	0
			L-B-GLY-1253	0
			L-B-GLN-1254	0
			L-B-ALA-1255	0
			L-B-PRO-1256	0
			L-B-SER-1257	0
			L-B-GLN-1258	0
			L-B-ALA-1262	0
			L-B-GLN-1263	0
			L-B-VAL-1264	0
			L-B-VAL-1265	0
			L-B-SER-1266	0
			L-B-ASN-1267	0
			L-B-LEU-1268	0
			L-B-GLY-1270	0
			L-B-ILE-1271	0
			L-B-SER-1272	0
			L-B-MET-1273	0
			L-B-SER-1274	0
			L-B-SER-1275	0
			L-B-SER-1276	0
			L-B-LEU-1278	0
			L-B-LEU-1279	0
			L-B-LEU-1280	0
			L-B-ALA-1281	0
			L-B-ALA-1282	0
			L-B-ALA-1284	0
			L-B-LEU-1285	0
			L-B-SER-1286	0
			L-B-THR-1287	0
			L-B-PRO-1289	0
			L-B-ALA-1290	0
			L-B-ALA-1291	0
			L-B-PRO-1292	0
			L-B-ASN-1293	0
			L-B-LEU-1294	0
			L-B-SER-1296	0
			L-B-GLN-1297	0
			L-B-LEU-1298	0
			L-B-ALA-1299	0
			L-B-ALA-1300	0
			L-B-ALA-1301	0
			L-B-ALA-1302	0
			L-B-ALA-1304	0
			L-B-VAL-1305	0
			L-B-THR-1306	0
			L-B-SER-1308	0
			L-B-ILE-1309	0
			L-B-ASN-1310	0
			L-B-GLN-1311	0
			L-B-LEU-1312	0
			L-B-ILE-1313	0
			L-B-THR-1314	0
			L-B-MET-1315	0
			L-B-CYS-1316	0
			L-B-THR-1317	0
			L-B-GLN-1318	0
			L-B-GLN-1319	0
			L-B-ALA-1320	0
			L-B-PRO-1321	0
			L-B-GLY-1322	0
			L-B-GLN-1323	0
			L-B-CYS-1326	0
			L-B-ASN-1328	0
			L-B-ALA-1329	0
			L-B-LEU-1330	0
			L-B-LEU-1333	0
			L-B-THR-1335	0
			L-B-VAL-1336	0
			L-B-LEU-1339	0
			L-B-LEU-1340	0
			L-B-ASN-1342	0
			L-B-PRO-1343	0
			L-B-VAL-1344	0
			L-B-GLN-1345	0
			L-B-PRO-1346	0
			L-B-ILE-1347	0
			L-B-ASN-1348	0
			L-B-MET-1350	0
			L-B-SER-1351	0
			L-B-TYR-1352	0
			L-B-PHE-1353	0
			L-B-GLY-1354	0
			L-B-CYS-1355	0
			L-B-LEU-1356	0
			L-B-SER-1358	0
			L-B-VAL-1359	0
			L-B-MET-1360	0
			L-B-ASN-1362	0
			L-B-SER-1363	0
			L-B-VAL-1365	0
			L-B-LEU-1366	0
			L-B-GLY-1367	0
			L-B-ALA-1369	0
			L-B-MET-1370	0
			L-B-THR-1371	0
			L-B-GLY-1372	0
			L-B-ILE-1373	0
			L-B-SER-1374	0
			L-B-GLN-1375	0
			L-B-ASN-1376	0
			L-B-ALA-1377	0
			L-B-ASN-1379	0
			L-B-GLY-1380	0
			L-B-ASN-1381	0
			L-B-LEU-1382	0
			L-B-PRO-1383	0
			L-B-PHE-1385	0
			L-B-GLY-1386	0
			L-B-ALA-1388	0
			L-B-ILE-1389	0
			L-B-SER-1390	0
			L-B-THR-1391	0
			L-B-ALA-1392	0
			L-B-SER-1393	0
			L-B-ALA-1395	0
			L-B-LEU-1396	0
			L-B-CYS-1397	0
			L-B-GLY-1398	0
			L-B-PHE-1399	0
			L-B-THR-1400	0
			L-B-ALA-1402	0
			L-B-ALA-1403	0
			L-B-ALA-1404	0
			L-B-GLN-1405	0
			L-B-ALA-1406	0
			L-B-ALA-1407	0
			L-B-TYR-1408	0
			L-B-LEU-1409	0
			L-B-VAL-1410	0
			L-B-GLY-1411	0
			L-B-VAL-1412	0
			L-B-SER-1413	0
			L-B-PRO-1415	0
			L-B-ASN-1416	0
			L-B-SER-1417	0
			L-B-GLN-1418	0
			L-B-ALA-1419	0
			L-B-GLY-1420	0
			L-B-GLN-1421	0
			L-B-GLN-1422	0
			L-B-GLY-1423	0
			L-B-LEU-1424	0
			L-B-VAL-1425	0
			L-B-PRO-1427	0
			L-B-THR-1428	0
			L-B-GLN-1429	0
			L-B-PHE-1430	0
			L-B-ALA-1431	0
			L-B-ALA-1433	0
			L-B-ASN-1434	0
			L-B-GLN-1435	0
			L-B-ALA-1436	0
			L-B-ILE-1437	0
			L-B-GLN-1438	0
			L-B-MET-1439	0
			L-B-ALA-1440	0
			L-B-CYS-1441	0
			L-B-GLN-1442	0
			L-B-SER-1443	0
			L-B-LEU-1444	0
			L-B-GLY-1445	0
			L-B-PRO-1447	0
			L-B-GLY-1448	0
			L-B-CYS-1449	0
			L-B-THR-1450	0
			L-B-GLN-1451	0
			L-B-ALA-1452	0
			L-B-GLN-1453	0
			L-B-VAL-1454	0
			L-B-LEU-1455	0
			L-B-SER-1456	0
			L-B-ALA-1457	0
			L-B-ALA-1458	0
			L-B-THR-1459	0
			L-B-ILE-1460	0
			L-B-VAL-1461	0
			L-B-ALA-1462	0
			L-B-HIE-1464	0
			L-B-THR-1465	0
			L-B-SER-1466	0
			L-B-ALA-1467	0
			L-B-LEU-1468	0
			L-B-CYS-1469	0
			L-B-ASN-1470	0
			L-B-SER-1471	0
			L-B-CYS-1472	0
			L-B-LEU-1474	0
			L-B-ALA-1475	0
			L-B-SER-1476	0
			L-B-ALA-1477	0
			L-B-THR-1479	0
			L-B-THR-1480	0
			L-B-ASN-1481	0
			L-B-PRO-1482	0
			L-B-THR-1483	0
			L-B-ALA-1484	0
			L-B-GLN-1487	0
			L-B-PHE-1488	0
			L-B-VAL-1489	0
			L-B-GLN-1490	0
			L-B-SER-1491	0
			L-B-ALA-1492	0
			L-B-VAL-1495	0
			L-B-ALA-1496	0
			L-B-ASN-1497	0
			L-B-SER-1498	0
			L-B-THR-1499	0
			L-B-ALA-1500	0
			L-B-ASN-1501	0
			L-B-LEU-1502	0
			L-B-VAL-1503	0
			L-B-THR-1505	0
			L-B-ILE-1506	0
			L-B-ALA-1508	0
			L-B-LEU-1509	0
			L-B-GLY-1511	0
			L-B-ALA-1512	0
			L-B-PHE-1513	0
			L-B-THR-1514	0
			L-B-ASN-1517	0
			L-B-ALA-1519	0
			L-B-GLN-1520	0
			L-B-CYS-1521	0
			L-B-ALA-1523	0
			L-B-ALA-1524	0
			L-B-THR-1525	0
			L-B-ALA-1526	0
			L-B-PRO-1527	0
			L-B-LEU-1528	0
			L-B-LEU-1529	0
			L-B-ALA-1531	0
			L-B-VAL-1532	0
			L-B-ASN-1534	0
			L-B-LEU-1535	0
			L-B-SER-1536	0
			L-B-ALA-1537	0
			L-B-PHE-1538	0
			L-B-ALA-1539	0
			L-B-SER-1540	0
			L-B-ASN-1541	0
			L-B-PRO-1542	0
			L-B-PHE-1544	0
			L-B-SER-1545	0
			L-B-SER-1546	0
			L-B-ILE-1547	0
			L-B-PRO-1548	0
			L-B-ALA-1549	0
			L-B-GLN-1550	0
			L-B-ILE-1551	0
			L-B-SER-1552	0
			L-B-PRO-1553	0
			L-B-GLY-1555	0
			L-B-ALA-1557	0
			L-B-ALA-1558	0
			L-B-MET-1559	0
			L-B-PRO-1561	0
			L-B-ILE-1562	0
			L-B-VAL-1563	0
			L-B-ILE-1564	0
			L-B-SER-1565	0
			L-B-ALA-1566	0
			L-B-THR-1568	0
			L-B-MET-1569	0
			L-B-LEU-1570	0
			L-B-SER-1572	0
			L-B-ALA-1573	0
			L-B-GLY-1574	0
			L-B-GLY-1575	0
			L-B-LEU-1576	0
			L-B-ILE-1577	0
			L-B-GLN-1578	0
			L-B-THR-1579	0
			L-B-ALA-1580	0
			L-B-ALA-1582	0
			L-B-LEU-1583	0
			L-B-ALA-1584	0
			L-B-VAL-1585	0
			L-B-ASN-1586	0
			L-B-PRO-1587	0
			L-B-PRO-1590	0
			L-B-PRO-1591	0
			L-B-SER-1592	0
			L-B-TRP-1593	0
			L-B-SER-1594	0
			L-B-VAL-1595	0
			L-B-LEU-1596	0
			L-B-ALA-1597	0
			L-B-GLY-1598	0
			L-B-HIE-1599	0
			L-B-SER-1600	0
			L-B-THR-1602	0
			L-B-VAL-1603	0
			L-B-SER-1604	0
			L-B-SER-1606	0
			L-B-ILE-1607	0
			L-B-LEU-1610	0
			L-B-ILE-1611	0
			L-B-THR-1612	0
			L-B-SER-1613	0
			L-B-MET-1614	0
			L-B-ALA-1618	0
			L-B-PRO-1619	0
			L-B-GLY-1620	0
			L-B-GLN-1621	0
			L-B-LEU-1622	0
			L-B-CYS-1624	0
			L-B-THR-1626	0
			L-B-ALA-1627	0
			L-B-ILE-1628	0
			L-B-ALA-1629	0
			L-B-ALA-1630	0
			L-B-LEU-1631	0
			L-B-ASN-1632	0
			L-B-SER-1633	0
			L-B-CYS-1634	0
			L-B-LEU-1635	0
			L-B-LEU-1638	0
			L-B-GLN-1640	0
			L-B-ALA-1641	0
			L-B-SER-1642	0
			L-B-LEU-1643	0
			L-B-ALA-1644	0
			L-B-ALA-1645	0
			L-B-VAL-1646	0
			L-B-SER-1647	0
			L-B-GLN-1648	0
			L-B-GLN-1649	0
			L-B-LEU-1650	0
			L-B-ALA-1651	0
			L-B-PRO-1652	0
			L-B-GLY-1655	0
			L-B-ILE-1656	0
			L-B-SER-1657	0
			L-B-GLN-1658	0
			L-B-ALA-1660	0
			L-B-LEU-1661	0
			L-B-HIE-1662	0
			L-B-THR-1663	0
			L-B-GLN-1664	0
			L-B-MET-1665	0
			L-B-LEU-1666	0
			L-B-THR-1667	0
			L-B-ALA-1668	0
			L-B-VAL-1669	0
			L-B-GLN-1670	0
			L-B-ILE-1672	0
			L-B-SER-1673	0
			L-B-HIE-1674	0
			L-B-LEU-1675	0
			L-B-ILE-1676	0
			L-B-PRO-1678	0
			L-B-LEU-1679	0
			L-B-ALA-1680	0
			L-B-ASN-1681	0
			L-B-ALA-1682	0
			L-B-ALA-1683	0
			L-B-ALA-1685	0
			L-B-ALA-1687	0
			L-B-SER-1688	0
			L-B-GLN-1689	0
			L-B-LEU-1690	0
			L-B-GLY-1691	0
			L-B-HIE-1692	0
			L-B-VAL-1694	0
			L-B-SER-1695	0
			L-B-GLN-1696	0
			L-B-MET-1697	0
			L-B-ALA-1698	0
			L-B-GLN-1699	0
			L-B-TYR-1700	0
			L-B-PHE-1701	0
			L-B-PRO-1703	0
			L-B-LEU-1704	0
			L-B-THR-1705	0
			L-B-LEU-1706	0
			L-B-ALA-1707	0
			L-B-ALA-1708	0
			L-B-VAL-1709	0
			L-B-GLY-1710	0
			L-B-ALA-1711	0
			L-B-ALA-1712	0
			L-B-SER-1713	0
			L-B-THR-1715	0
			L-B-LEU-1716	0
			L-B-SER-1717	0
			L-B-HIE-1718	0
			L-B-PRO-1719	0
			L-B-GLN-1720	0
			L-B-GLN-1721	0
			L-B-MET-1722	0
			L-B-ALA-1723	0
			L-B-LEU-1724	0
			L-B-LEU-1725	0
			L-B-GLN-1727	0
			L-B-THR-1728	0
			L-B-THR-1730	0
			L-B-LEU-1731	0
			L-B-ALA-1732	0
			L-B-SER-1734	0
			L-B-ALA-1735	0
			L-B-LEU-1736	0
			L-B-GLN-1737	0
			L-B-LEU-1738	0
			L-B-LEU-1739	0
			L-B-TYR-1740	0
			L-B-THR-1741	0
			L-B-ALA-1742	0
			L-B-ALA-1745	0
			L-B-GLY-1746	0
			L-B-GLY-1747	0
			L-B-ASN-1748	0
			L-B-PRO-1749	0
			L-B-GLN-1751	0
			L-B-ALA-1752	0
			L-B-ALA-1753	0
			L-B-HIE-1754	0
			L-B-THR-1755	0
			L-B-GLN-1756	0
			L-B-ALA-1758	0
			L-B-LEU-1759	0
			L-B-ALA-1762	0
			L-B-VAL-1763	0
			L-B-GLN-1764	0
			L-B-MET-1765	0
			L-B-MET-1766	0
			L-B-THR-1767	0
			L-B-ALA-1769	0
			L-B-VAL-1770	0
			L-B-LEU-1773	0
			L-B-THR-1774	0
			L-B-THR-1775	0
			L-B-THR-1776	0
			L-B-LEU-1777	0
			L-B-ALA-1780	0
			L-B-ALA-1781	0
			L-B-SER-1782	0
			L-B-ALA-1783	0
			L-B-ALA-1784	0
			L-B-GLY-1785	0
			L-B-VAL-1786	0
			L-B-VAL-1787	0
			L-B-GLY-1788	0
			L-B-GLY-1789	0
			L-B-MET-1790	0
			L-B-VAL-1791	0
			L-B-SER-1793	0
			L-B-ILE-1794	0
			L-B-THR-1795	0
			L-B-GLN-1796	0
			L-B-ALA-1797	0
			L-B-ILE-1798	0
			L-B-ASN-1799	0
			L-B-GLN-1800	0
			L-B-LEU-1801	0
			L-B-GLY-1804	0
			L-B-PRO-1805	0
			L-B-MET-1806	0
			L-B-GLY-1807	0
			L-B-PRO-1809	0
			L-B-GLY-1811	0
			L-B-PHE-1813	0
			L-B-TYR-1816	0
			L-B-MET-1820	0
			L-B-VAL-1821	0
			L-B-THR-1823	0
			L-B-ALA-1824	0
			L-B-ILE-1827	0
			L-B-ALA-1828	0
			L-B-VAL-1829	0
			L-B-THR-1830	0
			L-B-VAL-1831	0
			L-B-MET-1834	0
			L-B-VAL-1835	0
			L-B-THR-1836	0
			L-B-SER-1838	0
			L-B-ASN-1839	0
			L-B-THR-1840	0
			L-B-SER-1841	0
			L-B-PRO-1842	0
			L-B-LEU-1845	0
			L-B-GLY-1846	0
			L-B-PRO-1847	0
			L-B-LEU-1848	0
			L-B-ALA-1849	0
			L-B-ASN-1850	0
			L-B-GLN-1851	0
			L-B-LEU-1852	0
			L-B-THR-1853	0
			L-B-SER-1854	0
			L-B-TYR-1856	0
			L-B-GLY-1857	0
			L-B-LEU-1859	0
			L-B-ALA-1860	0
			L-B-SER-1861	0
			L-B-ALA-1863	0
			L-B-PRO-1865	0
			L-B-ALA-1866	0
			L-B-ALA-1867	0
			L-B-VAL-1868	0
			L-B-ALA-1870	0
			L-B-ASN-1872	0
			L-B-GLY-1876	0
			L-B-SER-1877	0
			L-B-HIE-1878	0
			L-B-ILE-1879	0
			L-B-HIE-1881	0
			L-B-VAL-1883	0
			L-B-GLN-1884	0
			L-B-LEU-1886	0
			L-B-GLY-1887	0
			L-B-HIE-1888	0
			L-B-GLY-1889	0
			L-B-CYS-1890	0
			L-B-ALA-1891	0
			L-B-ALA-1892	0
			L-B-LEU-1893	0
			L-B-VAL-1894	0
			L-B-THR-1895	0
			L-B-ALA-1897	0
			L-B-GLY-1898	0
			L-B-ALA-1899	0
			L-B-LEU-1900	0
			L-B-GLN-1901	0
			L-B-CYS-1902	0
			L-B-SER-1903	0
			L-B-PRO-1904	0
			L-B-SER-1905	0
			L-B-ALA-1907	0
			L-B-TYR-1908	0
			L-B-THR-1909	0
			L-B-LEU-1913	0
			L-B-ILE-1914	0
			L-B-CYS-1916	0
			L-B-ALA-1917	0
			L-B-VAL-1920	0
			L-B-SER-1921	0
			L-B-VAL-1924	0
			L-B-HIE-1926	0
			L-B-LEU-1928	0
			L-B-ASN-1935	0
			L-B-ALA-1940	0
			L-B-ALA-1944	0
			L-B-SER-52	0.01
			L-B-TRP-61	0.01
			L-B-TYR-70	0.01
			L-B-LEU-73	0.01
			L-B-THR-78	0.01
			L-B-PRO-87	0.01
			L-B-SER-105	0.01
			L-B-THR-122	0.01
			L-B-TYR-197	0.01
			L-B-ASN-321	0.01
			L-B-THR-331	0.01
			L-B-ASN-350	0.01
			L-B-ILE-354	0.01
			L-B-TRP-357	0.01
			L-B-ALA-359	0.01
			L-B-PHE-368	0.01
			L-B-GLY-369	0.01
			L-B-GLN-372	0.01
			L-B-VAL-378	0.01
			L-B-THR-380	0.01
			L-B-GLY-392	0.01
			L-B-MET-417	0.01
			L-B-ALA-837	0.01
			L-B-SER-1812	0.01
			L-B-GLN-1832	0.01
			L-B-ALA-1869	0.01
			L-B-SER-1925	0.01
			L-B-VAL-1927	0.01
			L-B-ALA-1929	0.01
			L-B-ALA-1930	0.01
			L-B-LEU-1931	0.01
			L-B-ALA-1933	0.01
			L-B-GLY-1934	0.01
			L-B-GLN-18	0.02
			L-B-THR-23	0.02
			L-B-GLY-65	0.02
			L-B-LEU-351	0.02
			L-B-GLN-1817	0.02
			L-B-THR-1818	0.02
			L-B-GLY-1937	0.02
			L-B-ALA-1947	0.02
			L-B-GLN-1932	0.03
			L-B-GLN-1939	0.03
			L-B-SER-22	0.04
			L-B-THR-352	0.04
			L-B-ASN-353	0.04
			L-B-TYR-371	0.04
			L-B-THR-1943	0.04
			L-B-SER-415	0.05
			L-B-THR-1938	0.05
			L-B-CYS-1941	0.05
			L-B-GLY-1981	0.05
			L-B-ASN-1999	0.05
			L-B-SER-403	0.06
			L-B-GLY-411	0.08
			L-B-HIE-406	0.1
			L-B-SER-1946	0.1
			L-B-THR-416	0.13
			L-B-THR-1985	0.15
			L-B-GLU-1200	0.17
			L-B-GLU-1207	0.18
			L-B-GLU-1250	0.18
			L-B-ASP-1589	0.18
			L-B-ASP-1189	0.19
			L-B-ASP-1240	0.19
			L-B-GLU-1246	0.19
			L-B-ASP-1260	0.19
			L-B-HIE-1978	0.19
			L-B-ASP-477	0.2
			L-B-ASP-478	0.2
			L-B-GLU-562	0.2
			L-B-ASP-1036	0.2
			L-B-ASP-1107	0.2
			L-B-ASP-1171	0.2
			L-B-ASP-1181	0.2
			L-B-GLU-1218	0.2
			L-B-ASP-1229	0.2
			L-B-GLU-1259	0.2
			L-B-ASP-1327	0.2
			L-B-GLU-1334	0.2
			L-B-GLU-1571	0.2
			L-B-ASP-480	0.21
			L-B-ASP-563	0.21
			L-B-GLU-584	0.21
			L-B-GLU-595	0.21
			L-B-GLU-613	0.21
			L-B-GLU-1048	0.21
			L-B-ASP-1307	0.21
			L-B-GLU-1325	0.21
			L-B-GLU-1338	0.21
			L-B-GLU-1341	0.21
			L-B-GLU-1384	0.21
			L-B-GLU-1560	0.21
			L-B-ASP-1605	0.21
			L-B-GLY-1965	0.21
			L-B-ASP-488	0.22
			L-B-GLU-549	0.22
			L-B-GLU-564	0.22
			L-B-GLU-1029	0.22
			L-B-GLU-1045	0.22
			L-B-ASP-1116	0.22
			L-B-ASP-1173	0.22
			L-B-GLU-1332	0.22
			L-B-GLU-1368	0.22
			L-B-ASP-1387	0.22
			L-B-GLU-1446	0.22
			L-B-GLU-1554	0.22
			L-B-ASP-1616	0.22
			L-B-GLU-432	0.23
			L-B-ILE-441	0.23
			L-B-ASP-500	0.23
			L-B-GLU-501	0.23
			L-B-GLU-505	0.23
			L-B-ASP-527	0.23
			L-B-ASP-629	0.23
			L-B-GLU-657	0.23
			L-B-ASP-658	0.23
			L-B-ASP-976	0.23
			L-B-GLU-1024	0.23
			L-B-ASP-1026	0.23
			L-B-ASP-1053	0.23
			L-B-ASP-1120	0.23
			L-B-GLU-1401	0.23
			L-B-ASP-1414	0.23
			L-B-GLU-1515	0.23
			L-B-GLU-1625	0.23
			L-B-GLU-1654	0.23
			L-B-THR-1966	0.23
			L-B-ASP-511	0.24
			L-B-GLU-530	0.24
			L-B-ASP-532	0.24
			L-B-GLU-620	0.24
			L-B-ASP-622	0.24
			L-B-ASP-624	0.24
			L-B-GLU-924	0.24
			L-B-ASP-1123	0.24
			L-B-ASP-1288	0.24
			L-B-GLU-1361	0.24
			L-B-GLU-1516	0.24
			L-B-GLU-1623	0.24
			L-B-ASP-1637	0.24
			L-B-GLU-1702	0.24
			L-B-GLU-250	0.25
			L-B-GLU-701	0.25
			L-B-ASP-723	0.25
			L-B-ASP-1357	0.25
			L-B-GLU-1426	0.25
			L-B-ASP-1510	0.25
			L-B-ASP-1533	0.25
			L-B-ASP-1639	0.25
			L-B-GLU-274	0.26
			L-B-GLU-697	0.26
			L-B-GLU-711	0.26
			L-B-GLU-722	0.26
			L-B-GLU-743	0.26
			L-B-GLU-881	0.26
			L-B-GLU-1130	0.26
			L-B-ASP-1349	0.26
			L-B-GLU-1530	0.26
			L-B-GLU-1659	0.26
			L-B-ASP-1726	0.26
			L-B-GLU-1733	0.26
			L-B-GLU-1744	0.26
			L-B-ASN-1968	0.26
			L-B-LEU-430	0.27
			L-B-GLU-810	0.27
			L-B-ASP-812	0.27
			L-B-GLU-814	0.27
			L-B-ASP-941	0.27
			L-B-GLU-1012	0.27
			L-B-ASP-1014	0.27
			L-B-ASP-1086	0.27
			L-B-GLU-1131	0.27
			L-B-GLU-1143	0.27
			L-B-GLU-1543	0.27
			L-B-GLU-1671	0.27
			L-B-GLU-1686	0.27
			L-B-GLU-1843	0.27
			L-B-ASP-1906	0.27
			L-B-ASP-259	0.28
			L-B-GLU-291	0.28
			L-B-ASP-806	0.28
			L-B-GLU-808	0.28
			L-B-GLU-996	0.28
			L-B-ASP-1141	0.28
			L-B-GLU-1494	0.28
			L-B-ASP-1792	0.28
			L-B-GLU-1844	0.28
			L-B-GLU-1912	0.28
			L-B-ASP-231	0.29
			L-B-GLU-235	0.29
			L-B-ASP-262	0.29
			L-B-GLU-289	0.29
			L-B-GLU-414	0.29
			L-B-ASP-762	0.29
			L-B-GLU-1761	0.29
			L-B-GLU-1779	0.29
			L-B-GLU-1833	0.29
			L-B-GLU-1915	0.29
			L-B-GLU-140	0.3
			L-B-GLU-1071	0.3
			L-B-GLU-1077	0.3
			L-B-GLU-1677	0.3
			L-B-GLU-1757	0.3
			L-B-GLU-1760	0.3
			L-B-ASP-1772	0.3
			L-B-GLU-139	0.31
			L-B-GLU-267	0.31
			L-B-ASP-420	0.31
			L-B-ASP-766	0.31
			L-B-GLU-1006	0.31
			L-B-GLU-1768	0.31
			L-B-GLU-1771	0.31
			L-B-ASP-94	0.32
			L-B-GLU-135	0.32
			L-B-ASP-203	0.32
			L-B-ASP-219	0.32
			L-B-ASP-798	0.32
			L-B-ASP-1802	0.32
			L-B-GLU-1803	0.32
			L-B-GLU-1885	0.32
			L-B-GLU-1922	0.32
			L-B-THR-142	0.33
			L-B-GLU-419	0.33
			L-B-GLU-132	0.34
			L-B-GLU-136	0.34
			L-B-ASP-206	0.34
			L-B-GLU-340	0.34
			L-B-GLU-344	0.34
			L-B-ASP-828	0.34
			L-B-ASP-1855	0.34
			L-B-ASP-152	0.35
			L-B-GLU-168	0.35
			L-B-ASP-199	0.35
			L-B-ASP-220	0.35
			L-B-ASP-339	0.35
			L-B-GLU-773	0.35
			L-B-ASP-146	0.36
			L-B-GLU-157	0.36
			L-B-GLU-858	0.36
			L-B-GLU-1873	0.37
			L-B-GLY-1971	0.37
			L-B-GLU-38	0.38
			L-B-GLU-153	0.38
			L-B-GLU-184	0.38
			L-B-GLU-185	0.38
			L-B-GLU-187	0.38
			L-B-GLU-784	0.38
			L-B-GLU-126	0.39
			L-B-ASP-166	0.39
			L-B-ASP-167	0.39
			L-B-GLU-315	0.39
			L-B-GLU-333	0.39
			L-B-GLU-348	0.39
			L-B-GLU-1874	0.39
			L-B-GLU-382	0.4
			L-B-GLU-835	0.4
			L-B-GLU-855	0.4
			L-B-GLU-1808	0.4
			L-B-ASP-412	0.41
			L-B-ASP-781	0.41
			L-B-GLU-1810	0.41
			L-B-ASP-46	0.42
			L-B-GLU-1862	0.42
			L-B-ASP-54	0.43
			L-B-ASP-55	0.43
			L-B-GLU-80	0.43
			L-B-ASP-104	0.44
			L-B-GLU-34	0.45
			L-B-ASP-125	0.45
			L-B-ASP-53	0.46
			L-B-ASP-103	0.47
			L-B-GLU-848	0.47
			L-B-ASP-173	0.48
			L-B-GLU-384	0.48
			L-B-GLU-847	0.48
			L-B-GLU-1871	0.48
			L-B-GLU-180	0.5
			L-B-ASP-373	0.5
			L-B-ASP-77	0.51
			L-B-ASP-845	0.51
			L-B-ASP-110	0.52
			L-B-ASP-27	0.56
			L-B-ASP-367	0.59
			L-B-ASP-395	0.59
			L-B-ASP-1815	0.59
			L-B-GLU-63	0.62
			L-B-GLU-410	0.64
			L-B-ASP-69	0.72
			L-B-GLU-20	0.76
			L-B-ASP-370	0.8
			L-B-ALA-2000	0.8
			L-B-ASP-1992	0.87
			L-B-GLU-1991	0.93
			L-B-ASP-405	1.17
			L-B-GLU-1973	1.17
			L-B-GLU-1970	1.22
			L-B-GLU-1980	1.82
[truncated: 1 more rows]
